# Supplementary material for: Testing of the Survivin Suppressant YM155 in a Large Panel of Drug-Resistant Neuroblastoma Cell Lines
Source: Cancers (Basel). 2020 Mar 2;12(3):577. doi: 10.3390/cancers12030577 (PMC7139505; doi:10.3390/cancers12030577)
Supplement: Supplementary file 1 [file cancers-12-00577-s001.zip]

Archive with 39 entries (38 files):
- Michaelis et al_Supplements/
- Michaelis et al_Supplements/Michaelis et al_Figure 5_revised.pptx
- __MACOSX/Michaelis et al_Supplements/._Michaelis et al_Figure 5_revised.pptx
- Michaelis et al_Supplements/Michaelis et al_Figure 2_revised.pptx
- __MACOSX/Michaelis et al_Supplements/._Michaelis et al_Figure 2_revised.pptx
- Michaelis et al_Supplements/Michaelis et al_Figure 3_revised.pptx
- __MACOSX/Michaelis et al_Supplements/._Michaelis et al_Figure 3_revised.pptx
- Michaelis et al_Supplements/Michaelis et al_Figure 4_revised.pptx
- __MACOSX/Michaelis et al_Supplements/._Michaelis et al_Figure 4_revised.pptx
- Michaelis et al_Supplements/Michaelis et al_Figure S1_revised.pdf
- __MACOSX/Michaelis et al_Supplements/._Michaelis et al_Figure S1_revised.pdf
- Michaelis et al_Supplements/Michaelis et al_Figure S2_revised.pdf
- __MACOSX/Michaelis et al_Supplements/._Michaelis et al_Figure S2_revised.pdf
- Michaelis et al_Supplements/Michaelis et al_Figure 8_revised.pptx
- __MACOSX/Michaelis et al_Supplements/._Michaelis et al_Figure 8_revised.pptx
- Michaelis et al_Supplements/Michaelis et al_Table S7_revised_02.pdf
- __MACOSX/Michaelis et al_Supplements/._Michaelis et al_Table S7_revised_02.pdf
- Michaelis et al_Supplements/Michaelis et al_Table S8_revised_02.pdf
- __MACOSX/Michaelis et al_Supplements/._Michaelis et al_Table S8_revised_02.pdf
- Michaelis et al_Supplements/Michaelis et al_Table S1_revised_02.pdf
- __MACOSX/Michaelis et al_Supplements/._Michaelis et al_Table S1_revised_02.pdf
- Michaelis et al_Supplements/Michaelis et al_Table S6_revised_02.pdf
- __MACOSX/Michaelis et al_Supplements/._Michaelis et al_Table S6_revised_02.pdf
- Michaelis et al_Supplements/Michaelis et al_Table S4_revised_02.pdf
- __MACOSX/Michaelis et al_Supplements/._Michaelis et al_Table S4_revised_02.pdf
- Michaelis et al_Supplements/Michaelis et al_Figure 6_revised.pptx
- __MACOSX/Michaelis et al_Supplements/._Michaelis et al_Figure 6_revised.pptx
- Michaelis et al_Supplements/Michaelis et al_Figure 1_revised.pptx
- __MACOSX/Michaelis et al_Supplements/._Michaelis et al_Figure 1_revised.pptx
- Michaelis et al_Supplements/Michaelis et al_Table S3_revised_02.pdf
- __MACOSX/Michaelis et al_Supplements/._Michaelis et al_Table S3_revised_02.pdf
- Michaelis et al_Supplements/Michaelis et al_Table S2_revised_02.pdf
- __MACOSX/Michaelis et al_Supplements/._Michaelis et al_Table S2_revised_02.pdf
- Michaelis et al_Supplements/Michaelis et al_Figure 7_revised.pptx
- __MACOSX/Michaelis et al_Supplements/._Michaelis et al_Figure 7_revised.pptx
- Michaelis et al_Supplements/Michaelis et al_Table S5_revised_02.pdf
- __MACOSX/Michaelis et al_Supplements/._Michaelis et al_Table S5_revised_02.pdf
- Michaelis et al_Supplements/Michaelis et al_Figure S3_revised.pdf
- __MACOSX/Michaelis et al_Supplements/._Michaelis et al_Figure S3_revised.pdf
